# Supplementary material for: In Situ Growth of COF/PVA-Carrageenan Hydrogel Using the Impregnation Method for the Purpose of Highly Sensitive Ammonia Detection
Source: Sensors (Basel). 2024 Jul 3;24(13):4324. doi: 10.3390/s24134324 (PMC11244185; doi:10.3390/s24134324)
Supplement: Supplementary file 1 [file sensors-24-04324-s001.zip]

Archive with 1 entries (1 files):
- sensors-2996119-supplementary.pdf
